# Supplementary material for: Baicalin Alleviates Short-Term Lincomycin-Induced Intestinal and Liver Injury and Inflammation in Infant Mice
Source: Int J Mol Sci. 2022 May 28;23(11):6072. doi: 10.3390/ijms23116072 (PMC9181170; doi:10.3390/ijms23116072)
Supplement: Supplementary file 1 [file ijms-23-06072-s001.zip]

Archive with 1 entries (1 files):
- ijms-1719379-supplementary.pdf
